# Supplementary material for: High-Throughput 3D Tumor Spheroid Array Platform for Evaluating Sensitivity of Proton-Drug Combinations
Source: Int J Mol Sci. 2022 Jan 6;23(2):587. doi: 10.3390/ijms23020587 (PMC8775525; doi:10.3390/ijms23020587)
Supplement: Supplementary file 1 [file ijms-23-00587-s001.zip]

Archive with 1 entries (1 files):
- ijms-1507540-supplementary.pdf
